# Supplementary material for: Applications and Assessment of Social Media in Pediatric Orthopedics: Scoping Review
Source: J Med Internet Res. 2025 Aug 14;27:e55360. doi: 10.2196/55360 (PMC12395100; doi:10.2196/55360)
Supplement: Multimedia Appendix 3 [file jmir_v27i1e55360_app3.xlsx]

## Sheet: Sheet1
Table7. Overview of the readability tests used in the studies
Readability tests	Description
Flesch-Kincaid Reading Grade Level (FKRG)[43, 46]	Developed by the Navy to assess the readability of technical documents. Suitable for assessment of a vast range of documents, often used in education. It generates a score determining the equivalent level of US level education needed to understand the piece of text.
Flesch-Kincaid Reading Ease (FRES)[44-46]	Index score range from 0 to 100, with higher scores denoting easier readability. A score over 65 is deemed to be an acceptable readability level that is accessible to most people.
Automated Readability Index (ARI)[46]	Designed to gauge the understandability of a text. Unlike other indices, relies on characters per word instead of syllables.
Gunning Fog Index (GFI)[46]	This index estimates the years of formal education required to understand a text on first reading. Developed to assist American businesses improve the readability of their writing. Applicable to numerous disciplines.
Simple Measure Of Gobbledygook (SMOG)[46]	Tests for 100% comprehension of a document on first reading, whereas most formulas test for around 50%–75% comprehension. Most accurate when applied to documents ≥30 sentences in length. This test is widely used in checking health messages.
Coleman-Liau Index (CLI)[46]	Designed for secondary-age (fourth grade to college level) readers. Approximates the level of reading required to comprehend a text. Applicable to numerous sectors. Relies on characters instead of symbols per word.
